# Supplementary material for: Assessment of the Susceptibility of Clinical Gram-Negative and Gram-Positive Bacterial Strains to Fosfomycin and Significance of This Antibiotic in Infection Treatment
Source: Pathogens. 2022 Nov 30;11(12):1441. doi: 10.3390/pathogens11121441 (PMC9786176; doi:10.3390/pathogens11121441)
Supplement: Supplementary file 1 [file pathogens-11-01441-s001.zip]

Archive with 1 entries (1 files):
- pathogens-1991336-supplementary.pdf
